# Supplementary material for: ﻿A new species of Ceratostema (Ericaceae) with nearly tubular leaves from the Cordillera del Cóndor, Ecuador
Source: PhytoKeys. 2025 Aug 7;261:77–86. doi: 10.3897/phytokeys.261.156555 (PMC12355187; doi:10.3897/phytokeys.261.156555)
Supplement: XML Treatment for Ceratostema revoluta [file phytokeys.261.156555-treatment1.xml]

<!DOCTYPE tp:taxon-treatment
  PUBLIC "-//TaxonX//DTD Taxonomic Treatment Publishing DTD v0 20100105//EN" "tax-treatment-NSO.dtd">
<tp:taxon-treatment xmlns:tp="http://www.plazi.org/taxpub"><tp:treatment-meta><kwd-group><label>Taxon classification</label><kwd>
              <named-content content-type="kingdom">Plantae</named-content>
            </kwd><kwd>
              <named-content content-type="order">Ericales</named-content>
            </kwd><kwd>
              <named-content content-type="family">Ericaceae</named-content>
            </kwd></kwd-group><mixed-citation publication-type="journal"><person-group><name><surname>Jiménez</surname><given-names>Marco M.</given-names></name><name><surname>Garzón-Suárez</surname><given-names>Henry X.</given-names></name><name><surname>Iturralde</surname><given-names>Gabriel A.</given-names></name></person-group><article-title>﻿A new species of <italic><tp:taxon-name><tp:taxon-name-part taxon-name-part-type="genus" reg="Ceratostema">Ceratostema</tp:taxon-name-part></tp:taxon-name></italic> (<tp:taxon-name><tp:taxon-name-part taxon-name-part-type="family">Ericaceae</tp:taxon-name-part></tp:taxon-name>) with nearly tubular leaves from the Cordillera del Cóndor, Ecuador</article-title><source>PhytoKeys</source><day>07</day><month>08</month><year>2025</year><volume>261</volume><fpage>77</fpage><lpage>86</lpage><pub-id pub-id-type="doi">10.3897/phytokeys.261.156555</pub-id></mixed-citation></tp:treatment-meta><tp:nomenclature><label>﻿</label><tp:taxon-name>
            <object-id xmlns:xlink="http://www.w3.org/1999/xlink" content-type="arpha" xlink:type="simple">92698485-F256-50E9-A897-66DFE6A0CA62</object-id>
            <tp:taxon-name-part taxon-name-part-type="genus" reg="Ceratostema">Ceratostema</tp:taxon-name-part>
            <tp:taxon-name-part taxon-name-part-type="species" reg="revoluta">revoluta</tp:taxon-name-part>
            <object-id xmlns:xlink="http://www.w3.org/1999/xlink" content-type="ipni" xlink:type="simple">urn:lsid:ipni.org:names:77366806-1</object-id>
          </tp:taxon-name><tp:taxon-authority>M.M.Jiménez, H.Garzón &amp; Iturralde</tp:taxon-authority><tp:taxon-status xmlns:xlink="http://www.w3.org/1999/xlink" xlink:type="simple">sp. nov.</tp:taxon-status><xref ref-type="fig" rid="F1">Figs 1</xref><xref ref-type="fig" rid="F3">, 3</xref></tp:nomenclature><tp:treatment-sec sec-type="diagnosis" id="SECID0E4GAC"><title>Diagnosis.</title><p><italic><tp:taxon-name><tp:taxon-name-part taxon-name-part-type="genus" reg="Ceratostema">Ceratostema</tp:taxon-name-part><tp:taxon-name-part taxon-name-part-type="species" reg="revoluta">revoluta</tp:taxon-name-part></tp:taxon-name></italic> is distinguished from other members of the genus by its nearly tubular, linear-lanceolate leaves with revolute margins, pulvinate petioles, sessile inflorescences with reddish flowers with white base and brownish to black lobes, short complanate pedicels with basal carinate appressed bracteoles and appressed calyx lobes that overlap each other below the middle (Fig. <xref ref-type="fig" rid="F1">1</xref>).</p><fig id="F1" position="float" orientation="portrait"><object-id xmlns:xlink="http://www.w3.org/1999/xlink" content-type="doi" xlink:type="simple">10.3897/phytokeys.261.156555.figure1</object-id><object-id xmlns:xlink="http://www.w3.org/1999/xlink" content-type="arpha" xlink:type="simple">BD921929-FC1F-5462-90A3-B2BF3E905DDC</object-id><label>Figure 1.</label><caption><p><italic><tp:taxon-name><tp:taxon-name-part taxon-name-part-type="genus" reg="Ceratostema">Ceratostema</tp:taxon-name-part><tp:taxon-name-part taxon-name-part-type="species" reg="revoluta">revoluta</tp:taxon-name-part></tp:taxon-name></italic>. <bold>A.</bold> Fertile branch, with petiole of leaf with axillary bud (<bold>B</bold>) and rachis bracts (<bold>C</bold>); <bold>D.</bold> Abaxial (left) and adaxial (right) views of leaves with transverse section of leaf (<bold>E</bold>) and expanded leaf showing venation under backlighting (<bold>F</bold>); <bold>G.</bold> Inflorescence; <bold>H.</bold> Bracts, abaxial (left) and adaxial (right) views; <bold>I.</bold> Bracteoles, adaxial (left) and abaxial (right) views; <bold>J.</bold> Flower; <bold>K.</bold> Hypanthium, calyx, pedicel and style, with longitudinal section of pedicel, hypanthium, nectariferous disc and ovary (<bold>L</bold>); <bold>M.</bold> Corolla; <bold>N.</bold> Mature fruits; <bold>O.</bold> Stamens, dorsal (<bold>P</bold>) and lateral (<bold>Q</bold>) views. Prepared by G.A. Iturralde and H.X. Garzón-Suárez from photographs of the holotype.</p></caption><graphic xmlns:xlink="http://www.w3.org/1999/xlink" xlink:href="phytokeys-261-077_article-156555__-g001.jpg" position="float" orientation="portrait" xlink:type="simple" id="oo_1390000.jpg"><uri content-type="original_file" xlink:type="simple">https://binary.pensoft.net/fig/1390000</uri></graphic></fig></tp:treatment-sec><tp:treatment-sec sec-type="material" id="SECID0EMJAC"><title>Type.</title><p>Ecuador • Morona-Santiago: Cerca de San Juan Bosco, 1298 m elev., 8 Mar 2024, <italic>H. Garzón 265</italic> (<bold>holotype</bold>: HUTPL!).</p></tp:treatment-sec><tp:treatment-sec sec-type="description" id="SECID0EWJAC"><title>Description.</title><p>Erect, epiphytic <bold><italic>shrubs</italic></bold>; indumentum of subpersistent trichomes, arranged unevenly, white, eglandular, 0.3–0.9 mm long, sparse to dense on younger branches, petioles, leaf blades, inflorescences and flowers, excluding stamens and style; roots axonomorphous, with well-developed lignotubers, lignotubers subspherical to fusiform, 5.6–8.5 × 4.3–7.4 cm, 13.4–17.3 cm in diameter. <bold><italic>Stems</italic></bold> terete to subterete, slightly arching, up to 1 m long, glabrous, arising from the lignotuber; older stems dark brown, cracking longitudinally and exfoliating; younger branches pendent, slightly arcuate, pale green, terete, ca. 25.7 cm long, 2.8 mm wide, puberulous, becoming striate and dark brown when old or after exfoliation; axillary buds 2–3, emerging 1 mm below leaf node, foliar bracts pale pink, narrowly triangular, 0.9–1.2 × 0.7 mm, puberulous. <bold><italic>Leaves</italic></bold> spirally arranged, suberect to nearly horizontal; petioles pale pink, pulvinate, 2.1–3.0 × 1.3–1.7 mm, puberulous; blades dark green and somewhat lustrous adaxially, paler abaxially, linear-lanceolate, nearly tubular, 2.0–5.7 × 0.4 cm, thinly coriaceous, puberulent adaxially and tomentulose abaxially, glabrescent, mid-vein impressed adaxially, conspicuous and raised abaxially, venation obscure, 3-plinerved from near base and reticulate against a backlight, base cuneate, margins strongly revolute and longitudinally curled, apex acute. <bold><italic>Inflorescence</italic></bold> supraxillary, sessile, congested, 4–8 mm × 4.1–5.9 mm, 3–9-flowered; rachis obconic, rugose, covered by bracts, tomentose; bracts persistent, up to 10, dark brownish-red, paler towards base, ovate to transversely ovate, 3.0–14.2 × 3.6–9.5 mm, apex obtuse; bracts persistent, similar in colour and texture to bracts, ovate, 16.5–21.0 × 6.3–10.5 mm, acute to attenuate; pedicel dark red, complanate, 4.0–4.4 × 3.1–3.6 mm, tomentose; articulation present between pedicel and hypanthium; bracteoles persistent, 2, located near middle, oppositely arranged, dark brownish-red, long ovate-triangular, 15.2–17.6 × 3.9–4.3 mm, channelled abaxially, centrally carinate adaxially, margins long-ciliate, apex attenuate. <bold><italic>Flowers</italic></bold> pentamerous, pendulous; hypanthium green, except margins pale purple, reddish towards apex, obconic, obscurely pentagonal, 3.0–4.2 × 4.0–5.7 mm, tomentose; calyx erect, open, 12.7–21.5 × 4.0–7.0 mm, tomentose, hairs white, limb 0.4–1.3 × 4.0–5.7 mm; lobes 5, nearly reaching throat of corolla, overlapping in basal half, black, except reddish towards base, lanceolate, slightly convex, 12.3–20.2 × 4.0–5.4 mm, tomentose, base attenuate, margin long-ciliate, apex acuminate, sinuses acute. <bold><italic>Corolla</italic></bold> white-tomentose on apical half, whitish at base, reddish-brown in middle, tubular, except slightly dilated proximally and expanded distally, 4.0–5.1 cm long (including lobes), 4.5 mm in diameter at base and throat, thick-carnose, bistratose; lobes 5, spreading, black, narrowly linear-triangular, 15.9–22.5 × 2.3–2.8 mm, lustrous, tomentose externally, glabrous internally, channelled and subverrucose internally, slightly recurved to base, apex acute. <bold><italic>Stamens</italic></bold> 10, nearly equalling corolla, in two series somewhat unequal in length, 3.7–4.7 cm long; filaments connate, each separated by a longitudinal line dorsally, white,10.4–12.7 mm long, glabrous and lustrous on both sides; anthers 3.2–4.3 cm long, thecae conspicuously papillose, 6.6–7.7 mm long, prognathous with a basal appendage ca. 0.4 mm long; tubules distinct, but apparently connate in proximal 5/6, 2.5–3.2 cm long, glabrous, dehiscing by terminal pores, ca. 1.1 × 0.2 mm. <bold><italic>Style</italic></bold> exserted, longer than stamens, dark reddish-brown, 4.1–4.7 cm long, glabrous, base white; stigma truncate. <bold><italic>Fruit</italic></bold> a berry, purplish when ripe, globose, ca. 12.8 × 12.9 mm in diameter, pubescent, calyx lobes persistent.</p></tp:treatment-sec><tp:treatment-sec sec-type="distribution" id="SECID0EXKAC"><title>Distribution and habitat.</title><p><italic><tp:taxon-name><tp:taxon-name-part taxon-name-part-type="genus" reg="Ceratostema">Ceratostema</tp:taxon-name-part><tp:taxon-name-part taxon-name-part-type="species" reg="revoluta">revoluta</tp:taxon-name-part></tp:taxon-name></italic> has been reported in the south-eastern Province of Morona Santiago (Fig. <xref ref-type="fig" rid="F2">2</xref>). The species is only known from the steep western foothills of the northern part of the Cordillera del Condor, where it was found in the region east of San Juan Bosco at elevations between 1300 and 1700 m.</p><fig id="F2" position="float" orientation="portrait"><object-id xmlns:xlink="http://www.w3.org/1999/xlink" content-type="doi" xlink:type="simple">10.3897/phytokeys.261.156555.figure2</object-id><object-id xmlns:xlink="http://www.w3.org/1999/xlink" content-type="arpha" xlink:type="simple">4107371A-7FD7-534A-8C45-FC402DDA61DA</object-id><label>Figure 2.</label><caption><p>Geographic distribution of <italic><tp:taxon-name><tp:taxon-name-part taxon-name-part-type="genus" reg="Ceratostema">Ceratostema</tp:taxon-name-part><tp:taxon-name-part taxon-name-part-type="species" reg="revoluta">revoluta</tp:taxon-name-part></tp:taxon-name></italic>. Prepared by H.X. Garzón-Suárez.</p></caption><graphic xmlns:xlink="http://www.w3.org/1999/xlink" xlink:href="phytokeys-261-077_article-156555__-g002.jpg" position="float" orientation="portrait" xlink:type="simple" id="oo_1390001.jpg"><uri content-type="original_file" xlink:type="simple">https://binary.pensoft.net/fig/1390001</uri></graphic></fig></tp:treatment-sec><tp:treatment-sec sec-type="etymology" id="SECID0EEMAC"><title>Etymology.</title><p>The new species is named by the strongly revolute margins of the leaves.</p></tp:treatment-sec><tp:treatment-sec sec-type="Taxonomic discussion" id="SECID0EJMAC"><title>Taxonomic discussion.</title><p><italic><tp:taxon-name><tp:taxon-name-part taxon-name-part-type="genus" reg="Ceratostema">Ceratostema</tp:taxon-name-part><tp:taxon-name-part taxon-name-part-type="species" reg="revoluta">revoluta</tp:taxon-name-part></tp:taxon-name></italic> is similar to <italic><tp:taxon-name><tp:taxon-name-part taxon-name-part-type="genus" reg="Ceratostema">C.</tp:taxon-name-part><tp:taxon-name-part taxon-name-part-type="species" reg="agettiorum">agettiorum</tp:taxon-name-part></tp:taxon-name></italic> M.M. Jiménez &amp; H. Garzón, <italic><tp:taxon-name><tp:taxon-name-part taxon-name-part-type="genus" reg="Ceratostema">C.</tp:taxon-name-part><tp:taxon-name-part taxon-name-part-type="species" reg="bracteolatum">bracteolatum</tp:taxon-name-part></tp:taxon-name></italic> and <italic><tp:taxon-name><tp:taxon-name-part taxon-name-part-type="genus" reg="Ceratostema">C.</tp:taxon-name-part><tp:taxon-name-part taxon-name-part-type="species" reg="doucettei">doucettei</tp:taxon-name-part></tp:taxon-name></italic> H. Medina &amp; J. Portilla in being variously covered with indumentum, the mostly sessile inflorescence, the conspicuous calyx lobes with acute sinuses, the darkly coloured corollas (Fig. <xref ref-type="fig" rid="F3">3</xref>) and the stamens with the filaments connate, but can be distinguished by various characters (Table <xref ref-type="table" rid="T1">1</xref>). From this group, the new species is most similar to <italic><tp:taxon-name><tp:taxon-name-part taxon-name-part-type="genus" reg="Ceratostema">C.</tp:taxon-name-part><tp:taxon-name-part taxon-name-part-type="species" reg="agettiorum">agettiorum</tp:taxon-name-part></tp:taxon-name></italic> in the conspicuous floral bracts covering the rachis of the inflorescence, the pentamerous flowers with the calyx erect, the acuminate calyx lobes and the nearly tubular corollas with the lobes black, straight half-spreading. The new species is distinguished from <italic><tp:taxon-name><tp:taxon-name-part taxon-name-part-type="genus" reg="Ceratostema">C.</tp:taxon-name-part><tp:taxon-name-part taxon-name-part-type="species" reg="agettiorum">agettiorum</tp:taxon-name-part></tp:taxon-name></italic> by the erect stems (vs. pendent), the smaller, 2.0–5.7 × 0.4 cm, linear-lanceolate, nearly tubular leaf blades (vs. 7.1–15.3 × 4.0–8.4 cm, broadly ovate, flat), leaf blades cuneate at the base (vs. cordate) and acute at the apex (vs. attenuate), leaf blades obscurely 3-plinerved at the base (vs. strongly 7–11-plinerved), the sessile inflorescence with up to 9 flowers per raceme (vs. short-pedunculate, up to 15 flowers), the floral bracts 16.5–21.0 × 6.3–10.5 mm, ovate, acute, dark brownish-red (vs. 46.9–49.4 × 20.3–21.5 mm, elliptic, caudate, pink), the pedicel 4.0–4.4 mm long, torulose, red (vs. 10 mm long, obconic, pink), the bracteoles 15.2–17.6 × 3.9–4.3 mm (vs. 41.3–41.6 × 7.6–7.8 mm), carinate adaxially, attenuate (vs. convex, long acuminate), the hypanthium obscurely pentagonal (vs. 10-ribbed), the calyx black (vs. magenta), the corolla expanding distally (vs. narrowing distally), pubescent in the apical half including the lobes (vs. tomentose), the corolla white towards the base (vs. reddish-brown) and the filaments white, forming a tube (vs. pink, dilated towards the base) (<xref ref-type="bibr" rid="B13">Jiménez et al. 2024a</xref>).</p><fig id="F3" position="float" orientation="portrait"><object-id xmlns:xlink="http://www.w3.org/1999/xlink" content-type="doi" xlink:type="simple">10.3897/phytokeys.261.156555.figure3</object-id><object-id xmlns:xlink="http://www.w3.org/1999/xlink" content-type="arpha" xlink:type="simple">ACD33A42-3313-59FC-9E3D-FDF2244C41A1</object-id><label>Figure 3.</label><caption><p>Species of <italic><tp:taxon-name><tp:taxon-name-part taxon-name-part-type="genus" reg="Ceratostema">Ceratostema</tp:taxon-name-part></tp:taxon-name></italic> with similar flowers. <bold>A.</bold><italic><tp:taxon-name><tp:taxon-name-part taxon-name-part-type="genus" reg="Ceratostema">Ceratostema</tp:taxon-name-part><tp:taxon-name-part taxon-name-part-type="species" reg="revoluta">revoluta</tp:taxon-name-part></tp:taxon-name></italic>; <bold>B.</bold><italic><tp:taxon-name><tp:taxon-name-part taxon-name-part-type="genus" reg="Ceratostema">C.</tp:taxon-name-part><tp:taxon-name-part taxon-name-part-type="species" reg="agettiorum">agettiorum</tp:taxon-name-part></tp:taxon-name></italic>; <bold>C.</bold><italic><tp:taxon-name><tp:taxon-name-part taxon-name-part-type="genus" reg="Ceratostema">C.</tp:taxon-name-part><tp:taxon-name-part taxon-name-part-type="species" reg="bracteolatum">bracteolatum</tp:taxon-name-part></tp:taxon-name></italic>; <bold>D.</bold><italic><tp:taxon-name><tp:taxon-name-part taxon-name-part-type="genus" reg="Ceratostema">C.</tp:taxon-name-part><tp:taxon-name-part taxon-name-part-type="species" reg="doucettei">doucettei</tp:taxon-name-part></tp:taxon-name></italic>. <bold>A, B.</bold> Photographed by H.X. Garzón-Suárez; <bold>C.</bold> By G. Harling; <bold>D.</bold> By A. Ito.</p></caption><graphic xmlns:xlink="http://www.w3.org/1999/xlink" xlink:href="phytokeys-261-077_article-156555__-g003.jpg" position="float" orientation="portrait" xlink:type="simple" id="oo_1390002.jpg"><uri content-type="original_file" xlink:type="simple">https://binary.pensoft.net/fig/1390002</uri></graphic></fig><table-wrap id="T1" position="float" orientation="portrait"><label>Table 1.</label><caption><p>Morphological comparison of <italic><tp:taxon-name><tp:taxon-name-part taxon-name-part-type="genus" reg="Ceratostema">Ceratostema</tp:taxon-name-part><tp:taxon-name-part taxon-name-part-type="species" reg="revoluta">revoluta</tp:taxon-name-part></tp:taxon-name></italic> and similar species. References taken from: (1) presented herein, (2) Jiménez et al. (2024); (3) <xref ref-type="bibr" rid="B17">Luteyn (1996)</xref> and (4) <xref ref-type="bibr" rid="B6">Doucette et al. (2024)</xref>.</p></caption><table id="TID0EH3AE" rules="all"><tbody><tr><th rowspan="1" colspan="1" style="color: #231f20">Characters</th><th rowspan="1" colspan="1" style="color: #231f20"><italic><tp:taxon-name><tp:taxon-name-part taxon-name-part-type="genus" reg="Ceratostema">C.</tp:taxon-name-part><tp:taxon-name-part taxon-name-part-type="species" reg="revoluta">revoluta</tp:taxon-name-part></tp:taxon-name></italic> (1)</th><th rowspan="1" colspan="1" style="color: #231f20"><italic><tp:taxon-name><tp:taxon-name-part taxon-name-part-type="genus" reg="Ceratostema">C.</tp:taxon-name-part><tp:taxon-name-part taxon-name-part-type="species" reg="agettiorum">agettiorum</tp:taxon-name-part></tp:taxon-name></italic> (2)</th><th rowspan="1" colspan="1" style="color: #231f20"><italic><tp:taxon-name><tp:taxon-name-part taxon-name-part-type="genus" reg="Ceratostema">C.</tp:taxon-name-part><tp:taxon-name-part taxon-name-part-type="species" reg="bracteolatum">bracteolatum</tp:taxon-name-part></tp:taxon-name></italic> (3)</th><th rowspan="1" colspan="1" style="color: #231f20"><italic><tp:taxon-name><tp:taxon-name-part taxon-name-part-type="genus" reg="Ceratostema">C.</tp:taxon-name-part><tp:taxon-name-part taxon-name-part-type="species" reg="doucettei">doucettei</tp:taxon-name-part></tp:taxon-name></italic> (4)</th></tr><tr><td rowspan="1" colspan="1" style="color: #231f20">Habit</td><td rowspan="1" colspan="1" style="color: #231f20">Erect, epiphytic</td><td rowspan="1" colspan="1" style="color: #231f20">Pendant, epiphytic</td><td rowspan="1" colspan="1" style="color: #231f20">Climbing, epiphytic or terrestrial (?)</td><td rowspan="1" colspan="1" style="color: #231f20">Erect to ascending, epiphytic</td></tr><tr><td rowspan="1" colspan="1" style="color: #231f20">Indumentum on vegetative and floral parts</td><td rowspan="1" colspan="1" style="color: #231f20">Puberulous on vegetative parts, tomentose on floral parts</td><td rowspan="1" colspan="1" style="color: #231f20">Puberulous on vegetative parts and tomentose on floral parts</td><td rowspan="1" colspan="1" style="color: #231f20">Short-pilose</td><td rowspan="1" colspan="1" style="color: #231f20">Pubescent</td></tr><tr><td rowspan="1" colspan="1" style="color: #231f20">Petioles</td><td rowspan="1" colspan="1" style="color: #231f20">2.1–3.0 mm long, pulvinate, pale pink</td><td rowspan="1" colspan="1" style="color: #231f20">6.3–8.4 mm long, terete, pale green</td><td rowspan="1" colspan="1" style="color: #231f20">3.2–3.9 mm long, subterete, pale red</td><td rowspan="1" colspan="1" style="color: #231f20">3.0–4.0 mm long, subterete, pale green</td></tr><tr><td rowspan="1" colspan="1" style="color: #231f20">Leaves</td><td rowspan="1" colspan="1" style="color: #231f20">Linear-lanceolate, 2.0–5.7 × 0.4 cm, semi-tubular, obscurely 3-plinerved, apex acute, base cuneate, margins strongly revolute and longitudinally curled</td><td rowspan="1" colspan="1" style="color: #231f20">Broadly-ovate, 7.1–15.3 × 4.0–8.4 cm, flat, strongly 7–11-plinerved, apex attenuate, base cordate, margins slightly revolute</td><td rowspan="1" colspan="1" style="color: #231f20">Elliptic-ovate, 3–6 × 1.5–2.5 cm, convex, 5–7-plinerved, apex attenuate, base rounded or obtuse, margins revolute and longitudinally curled</td><td rowspan="1" colspan="1" style="color: #231f20">Ovate to narrowly ovate, 3.7–4.9 × 1.2–2.0 cm, flat to convex, pinnately veined, apex subacute to obtuse, base obtuse, margins revolute</td></tr><tr><td rowspan="1" colspan="1" style="color: #231f20">Inflorescence</td><td rowspan="1" colspan="1" style="color: #231f20">3–9-flowered, sessile</td><td rowspan="1" colspan="1" style="color: #231f20">Up to 15 flowers, short-pedunculate</td><td rowspan="1" colspan="1" style="color: #231f20">Solitary or rarely 2–4-flowered, sessile</td><td rowspan="1" colspan="1" style="color: #231f20">Few-flowered, sessile</td></tr><tr><td rowspan="1" colspan="1" style="color: #231f20">Flower merosity</td><td rowspan="1" colspan="1" style="color: #231f20">Pentamerous</td><td rowspan="1" colspan="1" style="color: #231f20">Pentamerous</td><td rowspan="1" colspan="1" style="color: #231f20">Pentamerous</td><td rowspan="1" colspan="1" style="color: #231f20">Tetramerous</td></tr><tr><td rowspan="1" colspan="1" style="color: #231f20">Floral bracts</td><td rowspan="1" colspan="1" style="color: #231f20">16.5–21.0 × 6.3–10.5 mm, ovate</td><td rowspan="1" colspan="1" style="color: #231f20">46.9–49.4 × 20.3–21.5 mm, elliptic</td><td rowspan="1" colspan="1" style="color: #231f20">4.0–6.0 × 3.0–4.0 mm, ovate</td><td rowspan="1" colspan="1" style="color: #231f20">ca. 1.8–2.0 mm long, triangular</td></tr><tr><td rowspan="1" colspan="1" style="color: #231f20">Pedicel</td><td rowspan="1" colspan="1" style="color: #231f20">4.0–4.4 mm long, complanate, red</td><td rowspan="1" colspan="1" style="color: #231f20">10 mm long, obconic, pink</td><td rowspan="1" colspan="1" style="color: #231f20">13–19 mm long, coarsely angled to subterete, red</td><td rowspan="1" colspan="1" style="color: #231f20">6.5–7.2 mm long, terete, purple</td></tr><tr><td rowspan="1" colspan="1" style="color: #231f20">Bracteoles</td><td rowspan="1" colspan="1" style="color: #231f20">15.2–17.6 × 3.9–4.3 mm long, ovate-triangular, attenuate, median</td><td rowspan="1" colspan="1" style="color: #231f20">41.3–41.6 × 7.6–7.8 mm, narrowly ovate, acuminate, median</td><td rowspan="1" colspan="1" style="color: #231f20">13.0–20.0 × 12.0–18.0 mm, broadly ovate, short acuminate, apical</td><td rowspan="1" colspan="1" style="color: #231f20">Size unknown, scale-like, basal</td></tr><tr><td rowspan="1" colspan="1" style="color: #231f20">Hypanthium</td><td rowspan="1" colspan="1" style="color: #231f20">3.0–4.2 × 4.0–5.7 mm, obconic, obscurely pentagonal</td><td rowspan="1" colspan="1" style="color: #231f20">5.3–6.1 × 3.6–5.2 mm, obconic, 10-ribbed</td><td rowspan="1" colspan="1" style="color: #231f20">7.0–10.0 × 7.2 mm, obprismatic, weakly, but distinctly 10-costate</td><td rowspan="1" colspan="1" style="color: #231f20">5.0–6.2 × 5.0–6.9 mm, obconic, 5-winged</td></tr><tr><td rowspan="1" colspan="1" style="color: #231f20">Calyx lobes</td><td rowspan="1" colspan="1" style="color: #231f20">Lanceolate, apex acuminate, 12.3–20.2 × 4.0–5.4 mm, sinuses acute</td><td rowspan="1" colspan="1" style="color: #231f20">Narrowly lanceolate, apex acuminate, 17.8–19.2 × 3.7–3.9 mm, sinuses acute</td><td rowspan="1" colspan="1" style="color: #231f20">Ovate, apex acuminate, 12–17 × 7–10 mm, sinuses acute</td><td rowspan="1" colspan="1" style="color: #231f20">Narrowly triangular, apex acute, 16.0–18.0 × 5.0–6.0 mm long, sinuses acute</td></tr><tr><td rowspan="1" colspan="1" style="color: #231f20">Corolla</td><td rowspan="1" colspan="1" style="color: #231f20">Reddish-brown and black, white towards base, tubular, but expanded distally, 4.0–5.1 cm long, pubescent on apical half</td><td rowspan="1" colspan="1" style="color: #231f20">Dark scarlet or black, tubular, but slightly narrowing distally, 4.7–5.0 cm long, tomentose on apical half</td><td rowspan="1" colspan="1" style="color: #231f20">Red, cylindrical, not ventricose, 4.2–4.4 cm long, glabrous where covered by calyx, but short-pilose distally</td><td rowspan="1" colspan="1" style="color: #231f20">Reddish-purple, dark purple towards apex, tubular, weakly inflated towards base, pubescent, 2.3–2.6 cm long (excluding lobes)</td></tr><tr><td rowspan="1" colspan="1" style="color: #231f20">Corolla lobes</td><td rowspan="1" colspan="1" style="color: #231f20">Narrowly linear-triangular, acute,15.9–22.5 mm long, black, half-spreading</td><td rowspan="1" colspan="1" style="color: #231f20">Linear-lanceolate, acute, 18.4–25.0 mm long, dark scarlet and black, half-spreading</td><td rowspan="1" colspan="1" style="color: #231f20">Linear-lanceolate, ca. 19 mm long, purplish, reflexed</td><td rowspan="1" colspan="1" style="color: #231f20">Narrowly triangular, long-acuminate, dark purple, spreading</td></tr><tr><td rowspan="1" colspan="1" style="color: #231f20">Stamens</td><td rowspan="1" colspan="1" style="color: #231f20">3.7–4.7 cm long; filaments connate into a tubular corona, white, 10.4–12.7 mm long; thecae 6.6–7.7 mm long</td><td rowspan="1" colspan="1" style="color: #231f20">4.1–4.5 cm long, filaments connate into a dilated to the base corona, pink with white base, 9.9 mm long; thecae 5.0–6.0 mm long</td><td rowspan="1" colspan="1" style="color: #231f20">3.7–3.8 cm long; filaments tubular connate into a tubular corona, ca. 6 mm long, thecae ca. 13.0–14.0 mm long</td><td rowspan="1" colspan="1" style="color: #231f20">Ca. 7.0 cm long; filaments connate into a dilated to the base corona, whitish-green suffused with purple, 8.8–10.0 mm long; thecae 17.9–18.3 mm long</td></tr><tr><td rowspan="1" colspan="1" style="color: #231f20">Style</td><td rowspan="1" colspan="1" style="color: #231f20">Exserted, 4.1–4.7 cm long, dark reddish-brown</td><td rowspan="1" colspan="1" style="color: #231f20">Not exserted, 4.7–4.9 cm long, pink, black above upper half</td><td rowspan="1" colspan="1" style="color: #231f20">Not exserted, ca. 4.0 cm long</td><td rowspan="1" colspan="1" style="color: #231f20">Exserted, ca. 4.3 cm long, whitish-green</td></tr></tbody></table></table-wrap></tp:treatment-sec><tp:treatment-sec sec-type="conservation status" id="SECID0EMOAE"><title>Conservation status.</title><p><italic><tp:taxon-name><tp:taxon-name-part taxon-name-part-type="genus" reg="Ceratostema">Ceratostema</tp:taxon-name-part><tp:taxon-name-part taxon-name-part-type="species" reg="revoluta">revoluta</tp:taxon-name-part></tp:taxon-name></italic> is only known from several individuals in the southeast of Morona Santiago near San Juan Bosco. This region is strongly threatened by deforestation for cattle pastures, slash and burn agriculture, mining, and infrastructure works. We recommend <italic><tp:taxon-name><tp:taxon-name-part taxon-name-part-type="genus" reg="Ceratostema">Ceratostema</tp:taxon-name-part><tp:taxon-name-part taxon-name-part-type="species" reg="revoluta">revoluta</tp:taxon-name-part></tp:taxon-name></italic> to be characterised provisionally as Data Deficient (DD) according to the IUCN Red List (<xref ref-type="bibr" rid="B11">IUCN 2024</xref>).</p></tp:treatment-sec><ref-list><ref id="B17"><mixed-citation xmlns:xlink="http://www.w3.org/1999/xlink" xlink:type="simple"><person-group><name name-style="western"><surname>Luteyn</surname><given-names>JL</given-names></name></person-group> (<year>1996</year>) <article-title><tp:taxon-name><tp:taxon-name-part taxon-name-part-type="family">Ericaceae</tp:taxon-name-part></tp:taxon-name>: <italic><tp:taxon-name><tp:taxon-name-part taxon-name-part-type="genus">Ceratostema</tp:taxon-name-part></tp:taxon-name></italic>.</article-title> In: <person-group><name name-style="western"><surname>Harling</surname><given-names>G</given-names></name><name name-style="western"><surname>Andersson</surname><given-names>L</given-names></name></person-group> (<role>Eds</role>) <issue-title>Flora of Ecuador (Vol.</issue-title><source>54. Part 147). Göteborg University, Stockholm</source>, <fpage>210</fpage>–<lpage>253</lpage>.</mixed-citation></ref><ref id="B6"><mixed-citation xmlns:xlink="http://www.w3.org/1999/xlink" xlink:type="simple"><person-group><name name-style="western"><surname>Doucette</surname><given-names>A</given-names></name><name name-style="western"><surname>Medina</surname><given-names>H</given-names></name><name name-style="western"><surname>Portilla</surname><given-names>J</given-names></name></person-group> (<year>2024</year>) <article-title>New species of <italic><tp:taxon-name><tp:taxon-name-part taxon-name-part-type="genus">Ceratostema</tp:taxon-name-part></tp:taxon-name></italic> (<tp:taxon-name><tp:taxon-name-part taxon-name-part-type="family">Ericaceae</tp:taxon-name-part></tp:taxon-name>) from Ecuador.</article-title><source>The Internet Orchid Species Photo Encyclopedia Nomenclature Note</source><volume>9</volume>: <fpage>1</fpage>–<lpage>5</lpage>. <ext-link xlink:href="https://www.orchidspecies.com/vol912024.pdf" ext-link-type="uri" xlink:type="simple">https://www.orchidspecies.com/vol912024.pdf</ext-link></mixed-citation></ref><ref id="B13"><mixed-citation xmlns:xlink="http://www.w3.org/1999/xlink" xlink:type="simple"><person-group><name name-style="western"><surname>Jiménez</surname><given-names>MM</given-names></name><name name-style="western"><surname>Fierro-Minda</surname><given-names>A</given-names></name><name name-style="western"><surname>Vélez-Abarca</surname><given-names>L</given-names></name><name name-style="western"><surname>Iturralde</surname><given-names>GA</given-names></name><name name-style="western"><surname>Garzón-Suárez</surname><given-names>HX</given-names></name></person-group> (<year>2024a</year>) <article-title>A new species of <italic><tp:taxon-name><tp:taxon-name-part taxon-name-part-type="genus">Ceratostema</tp:taxon-name-part></tp:taxon-name></italic> (<tp:taxon-name><tp:taxon-name-part taxon-name-part-type="family">Ericaceae</tp:taxon-name-part></tp:taxon-name>: <tp:taxon-name><tp:taxon-name-part taxon-name-part-type="tribe">Vaccinieae</tp:taxon-name-part></tp:taxon-name>) from the province of Morona-Santiago, Ecuador.</article-title><source>Phytotaxa</source><volume>650</volume>(<issue>1</issue>): <fpage>073</fpage>–<lpage>082</lpage>. <ext-link xlink:href="10.11646/phytotaxa.650.1.6" ext-link-type="doi" xlink:type="simple">https://doi.org/10.11646/phytotaxa.650.1.6</ext-link></mixed-citation></ref><ref id="B11"><mixed-citation xmlns:xlink="http://www.w3.org/1999/xlink" xlink:type="simple">IUCN (<year>2024</year>) Guidelines for using the IUCN Red List Categories and Criteria. Version 16. Prepared by the Standards and Petitions Subcommittee.</mixed-citation></ref></ref-list></tp:taxon-treatment>
